# Supplementary material for: Longevity and mortality in Kennel Club registered dog breeds in the UK in 2014
Source: Canine Genet Epidemiol. 2018 Oct 17;5:10. doi: 10.1186/s40575-018-0066-8 (PMC6191922; doi:10.1186/s40575-018-0066-8)
Supplement: Supplementary file 1 — Number of reported deaths (and percentage of total reported) per breed. Number of reported deaths (and percentage [prevalence, and 95% confidence interval]) per cause. (XLSX 24 kb) [file 40575_2018_66_MOESM1_ESM.xlsx]

## Sheet: Appendix 1
Breed	reported deaths	% of total
Labrador Retriever	728	0.128554
Golden Retriever	373	0.0658661
German Shepherd Dog	279	0.0492672
Cocker Spaniel	266	0.0469716
Flat Coated Retriever	225	0.0397316
English Springer Spaniel	224	0.039555
Cavalier King Charles Spaniel	222	0.0392018
Boxer	170	0.0300194
Border Collie	119	0.0210136
Dobermann	99	0.0174819
Border Terrier	98	0.0173053
Irish Setter	98	0.0173053
West Highland White Terrier	96	0.0169521
Bernese Mountain Dog	78	0.0137736
Miniature Schnauzer	76	0.0134204
Rottweiler	76	0.0134204
Weimaraner	74	0.0130673
Staffordshire Bull Terrier	71	0.0125375
Shetland Sheepdog	56	0.00988875
Whippet	55	0.00971217
Gordon Setter	54	0.00953558
Newfoundland	53	0.009359
Bearded Collie	52	0.00918241
Dalmatian	52	0.00918241
Pointer	50	0.00882924
Hungarian Vizsla	49	0.00865266
Great Dane	47	0.00829949
Leonberger	44	0.00776973
Bullmastiff	42	0.00741656
Airedale Terrier	41	0.00723998
Poodle Standard	41	0.00723998
Bull Terrier	39	0.00688681
Bulldog	39	0.00688681
Cairn Terrier	38	0.00671022
English Setter	38	0.00671022
Old English Sheepdog	38	0.00671022
Collie (Rough)	37	0.00653364
Italian Spinone	37	0.00653364
Beagle	36	0.00635705
German Shorthaired Pointer	36	0.00635705
Rhodesian Ridgeback	36	0.00635705
Irish Wolfhound	32	0.00565072
Welsh Springer Spaniel	31	0.00547413
Dachshund (Miniature Long-Haired)	29	0.00512096
Tibetan Terrier	29	0.00512096
Scottish Terrier	28	0.00494438
Shih Tzu	26	0.00459121
Pug	24	0.00423804
Belgian Shepherd Dog (Tervueren)	22	0.00388487
Borzoi	22	0.00388487
Dachshund (Wire-Haired)	22	0.00388487
Samoyed	22	0.00388487
Affenpinscher	21	0.00370828
Dachshund (Miniature Wire-Haired)	21	0.00370828
French Bulldog	21	0.00370828
Bichon Frise	20	0.0035317
Deerhound	20	0.0035317
Poodle Miniature	20	0.0035317
Chow Chow	19	0.00335511
Dachshund (Miniature Smooth-Haired)	19	0.00335511
Dogue de Bordeaux	19	0.00335511
Fox Terrier (Wire)	19	0.00335511
Large Munsterlander	19	0.00335511
Lhasa Apso	19	0.00335511
Dandie Dinmont Terrier	17	0.00300194
Giant Schnauzer	17	0.00300194
Norwegian Elkhound	17	0.00300194
Saluki	17	0.00300194
Shar Pei	17	0.00300194
Norfolk Terrier	16	0.00282536
Yorkshire Terrier	16	0.00282536
Dachshund (Smooth-Haired)	15	0.00264877
Parson Russell Terrier	15	0.00264877
Siberian Husky	15	0.00264877
Basset Hound	14	0.00247219
Belgian Shepherd Dog (Groenendael)	14	0.00247219
Hungarian Wire Haired Vizsla	14	0.00247219
Schnauzer	14	0.00247219
Afghan Hound	13	0.0022956
Clumber Spaniel	13	0.0022956
Akita	12	0.00211902
Irish Terrier	12	0.00211902
Kerry Blue Terrier	12	0.00211902
Pekingese	12	0.00211902
Soft-Coated Wheaten Terrier	12	0.00211902
St. Bernard	12	0.00211902
Alaskan Malamute	11	0.00194243
Boston Terrier	11	0.00194243
Briard	11	0.00194243
German Wirehaired Pointer	11	0.00194243
Poodle Toy	11	0.00194243
Welsh Terrier	11	0.00194243
Bedlington Terrier	10	0.00176585
Bouvier Des Flandres	10	0.00176585
Curly Coated Retriever	10	0.00176585
Irish Red & White Setter	10	0.00176585
Keeshond	10	0.00176585
Pharaoh Hound	10	0.00176585
Basset Griffon Vendeen (Petit)	9	0.00158926
Field Spaniel	9	0.00158926
Sussex Spaniel	9	0.00158926
Welsh Corgi (Pembroke)	9	0.00158926
Australian Shepherd	8	0.00141268
Bloodhound	8	0.00141268
Chesapeake Bay Retriever	8	0.00141268
Irish Water Spaniel	8	0.00141268
American Cocker Spaniel	7	0.00123609
Fox Terrier (Smooth)	7	0.00123609
Papillon	7	0.00123609
Polish Lowland Sheepdog	7	0.00123609
Pomeranian	7	0.00123609
Canaan Dog	6	0.00105951
Cesky Terrier	6	0.00105951
Dachshund (Long-Haired)	6	0.00105951
Ibizan Hound	6	0.00105951
Japanese Shiba Inu	6	0.00105951
Miniature Pinscher	6	0.00105951
Russian Black Terrier	6	0.00105951
Belgian Shepherd Dog (Malinois)	5	0.000882924
Brittany	5	0.000882924
Bull Terrier (Miniature)	5	0.000882924
Collie (Smooth)	5	0.000882924
Hungarian Puli	5	0.000882924
Norwegian Buhund	5	0.000882924
Skye Terrier	5	0.000882924
Anatolian Shepherd Dog	4	0.000706339
Basset Fauve De Bretagne	4	0.000706339
Basset Griffon Vendeen (Grand)	4	0.000706339
Finnish Lapphund	4	0.000706339
Griffon Bruxellois	4	0.000706339
Hovawart	4	0.000706339
Japanese Chin	4	0.000706339
Japanese Spitz	4	0.000706339
King Charles Spaniel	4	0.000706339
Lakeland Terrier	4	0.000706339
Lancashire Heeler	4	0.000706339
Neapolitan Mastiff	4	0.000706339
Pyrenean Mountain Dog	4	0.000706339
Swedish Vallhund	4	0.000706339
Tibetan Spaniel	4	0.000706339
Australian Cattle Dog	3	0.000529755
Australian Terrier	3	0.000529755
Chihuahua (Long Coat)	3	0.000529755
Chihuahua (Smooth Coat)	3	0.000529755
German Spitz (Mittel)	3	0.000529755
Glen Of Imaal Terrier	3	0.000529755
Greenland Dog	3	0.000529755
Italian Greyhound	3	0.000529755
Manchester Terrier	3	0.000529755
Mastiff	3	0.000529755
Nova Scotia Duck Tolling Retriever	3	0.000529755
Sealyham Terrier	3	0.000529755
Slovakian Rough Haired Pointer	3	0.000529755
Catalan Sheepdog	2	0.00035317
Eurasier	2	0.00035317
German Spitz (Klein)	2	0.00035317
Japanese Akita Inu	2	0.00035317
Lagotto Romagnolo	2	0.00035317
Maltese	2	0.00035317
Otterhound	2	0.00035317
Portuguese Water Dog	2	0.00035317
Weimeraner	2	0.00035317
Welsh Corgi (Cardigan)	2	0.00035317
Basenji	1	0.000176585
Beauceron	1	0.000176585
Belgian Shepherd Dog (Laekenois)	1	0.000176585
Bracco Italiano	1	0.000176585
Chinese Crested	1	0.000176585
Coton De Tulear	1	0.000176585
Estrela Mountain Dog	1	0.000176585
Foxhound	1	0.000176585
German Pinscher	1	0.000176585
Greyhound	1	0.000176585
Maremma Sheepdog	1	0.000176585
Norwich Terrier	1	0.000176585
Schipperke	1	0.000176585
Spanish Water Dog	1	0.000176585
Swedish Lapphund Imp	1	0.000176585
Tibetan Mastiff	1	0.000176585
TOTAL	5663	1

## Sheet: Appendix 2
Cause of death	n deaths	prevalence	low 95% CI	high 95% CI
Old Age	780	0.13774	0.12901	0.14696
Cancer - unspecified	492	0.08688	0.079821	0.094499
Unknown	290	0.05121	0.045767	0.057261
Heart Failure	277	0.048914	0.043596	0.054844
Kidney Failure	239	0.042204	0.03727	0.047758
Old Age combinations	229	0.040438	0.035611	0.045888
Bone tumour	192	0.033904	0.029497	0.038943
Lymphoma	180	0.031785	0.027524	0.036681
Cardiomyopathy	166	0.029313	0.025229	0.034036
Brain tumour	159	0.028077	0.024084	0.03271
Stroke	136	0.024016	0.020339	0.028337
Splenic tumour	129	0.022779	0.019205	0.027001
Hepatic liver tumour	115	0.020307	0.016946	0.024319
Road Traffic Accident	102	0.018012	0.01486	0.021816
Liver Failure	89	0.015716	0.012789	0.019299
Epilepsy	88	0.015539	0.012631	0.019105
Gastric dilation-volvulus (Bloat)	87	0.015363	0.012472	0.018911
Aggression	85	0.01501	0.012156	0.018521
Seizure	82	0.01448	0.011681	0.017937
Gastric tumour	78	0.013774	0.011051	0.017156
Arthritis	77	0.013597	0.010893	0.01696
Oral tumour	72	0.012714	0.010109	0.01598
Lung tumour	55	0.0097122	0.0074696	0.01262
Mammary tumour	53	0.009359	0.0071626	0.012221
Hyperadrenocorticism (Cushing's Disease)	50	0.0088292	0.0067039	0.011621
Intestinal tumour	49	0.0086527	0.0065514	0.01142
Skin tumour	45	0.0079463	0.0059442	0.010616
Surgical complication	44	0.0077697	0.0057931	0.010414
Pancreatitis	42	0.0074166	0.0054917	0.010009
Leukemia	40	0.0070634	0.0051916	0.0096035
Pancreatic tumour	34	0.0060039	0.0042997	0.0083778
Myelopathy	34	0.0060039	0.0042997	0.0083778
Liver tumour	34	0.0060039	0.0042997	0.0083778
Traumatic Injury	33	0.0058273	0.0041524	0.0081722
Kidney disease	33	0.0058273	0.0041524	0.0081722
Senile dementia/ cognitive dysfunction	32	0.0056507	0.0040056	0.0079661
Poison	32	0.0056507	0.0040056	0.0079661
Spinal disorder	31	0.0054741	0.0038592	0.0077595
Liver disorder	30	0.0052975	0.0037134	0.0075525
Bladder tumour	26	0.0045912	0.0031351	0.006719
Neurological condtion - unspecified	24	0.004238	0.0028497	0.0062986
Immune mediated haemolytic anaemia	24	0.004238	0.0028497	0.0062986
Hemangiosarcoma	24	0.004238	0.0028497	0.0062986
Pyometra	23	0.0040615	0.0027079	0.0060874
Diabetes mellitus	22	0.0038849	0.002567	0.0058754
Autoimmune condition - unspecified	21	0.0037083	0.0024268	0.0056627
Mast cell tumour	20	0.0035317	0.0022874	0.0054491
Cardiac Tumour	20	0.0035317	0.0022874	0.0054491
Nasal tumour	19	0.0033551	0.002149	0.0052346
Hip dysplasia	19	0.0033551	0.002149	0.0052346
Rectal tumour	17	0.0030019	0.0018752	0.0048026
Prostate tumour	17	0.0030019	0.0018752	0.0048026
Heart murmur	17	0.0030019	0.0018752	0.0048026
Syringomyelia	16	0.0028254	0.0017399	0.0045849
Renal dysplasia	16	0.0028254	0.0017399	0.0045849
Infection - unspecified	16	0.0028254	0.0017399	0.0045849
Herniated vertebrae	16	0.0028254	0.0017399	0.0045849
Primary hypoadrenocorticism (Addison's disease)	15	0.0026488	0.0016059	0.004366
Pneumonia	14	0.0024722	0.0014732	0.0041457
Peritonitis	14	0.0024722	0.0014732	0.0041457
Pericardial effusion	13	0.0022956	0.0013421	0.0039239
Meningitis	13	0.0022956	0.0013421	0.0039239
Enlarged heart	13	0.0022956	0.0013421	0.0039239
Kidney tumour	12	0.002119	0.0012126	0.0037005
Ingested foreign object	12	0.002119	0.0012126	0.0037005
Respiratory disorder - unspecified	11	0.0019424	0.001085	0.0034752
Post operative complication	11	0.0019424	0.001085	0.0034752
Mitral valve disease	10	0.0017658	0.00095947	0.0032477
Gastrointestinal disorder - unspecified	10	0.0017658	0.00095947	0.0032477
Megaoesophagus	9	0.0015893	0.00083635	0.0030179
Inflammatory bowel disease	9	0.0015893	0.00083635	0.0030179
Gastroenteritis	9	0.0015893	0.00083635	0.0030179
Embolism	9	0.0015893	0.00083635	0.0030179
Dog atttack	9	0.0015893	0.00083635	0.0030179
Testicular tumour	7	0.0012361	0.00059889	0.0025495
Sudden death	7	0.0012361	0.00059889	0.0025495
Parasitic infection	6	0.0010595	0.00048566	0.0023098
Myasthenia gravis	6	0.0010595	0.00048566	0.0023098
Portosystemic Shunt	6	0.0010595	0.00048566	0.0023098
Intervertebral disc disease IVDD	6	0.0010595	0.00048566	0.0023098
Haemolytic anaemia	6	0.0010595	0.00048566	0.0023098
Canine vestibular disease	6	0.0010595	0.00048566	0.0023098
Allergies	6	0.0010595	0.00048566	0.0023098
Optic tumour	5	0.00088292	0.00037718	0.0020654
Ligament injury	5	0.00088292	0.00037718	0.0020654
Fracture	5	0.00088292	0.00037718	0.0020654
Aural ear tumour	5	0.00088292	0.00037718	0.0020654
Viral infection - unspecified	4	0.00070634	0.00027471	0.0018149
Urolitithiasis	4	0.00070634	0.00027471	0.0018149
Thyroid tumour	4	0.00070634	0.00027471	0.0018149
Spinal trauma	4	0.00070634	0.00027471	0.0018149
Ruptured spleen	4	0.00070634	0.00027471	0.0018149
Parvovirus	4	0.00070634	0.00027471	0.0018149
Ovarian tumour	4	0.00070634	0.00027471	0.0018149
Osteochondrial dysplasia	4	0.00070634	0.00027471	0.0018149
Lupus	4	0.00070634	0.00027471	0.0018149
Histiocytosis	4	0.00070634	0.00027471	0.0018149
Hemivertebra	4	0.00070634	0.00027471	0.0018149
Brachycephalic obstructive airway syndrome	4	0.00070634	0.00027471	0.0018149
Blood disorder - unspecified	4	0.00070634	0.00027471	0.0018149
Aortic valve stenosis	4	0.00070634	0.00027471	0.0018149
Aneurism	4	0.00070634	0.00027471	0.0018149
Adverse reaction to drugs	4	0.00070634	0.00027471	0.0018149
Wobbler Syndrome	3	0.00052975	0.00018018	0.0015565
Temperament - unspecified	3	0.00052975	0.00018018	0.0015565
Skin disorder - unspecified	3	0.00052975	0.00018018	0.0015565
Pulmonary oedema	3	0.00052975	0.00018018	0.0015565
Protein-losing nephropathy (PLN)	3	0.00052975	0.00018018	0.0015565
Pancreatic disorder - unspecified	3	0.00052975	0.00018018	0.0015565
Multiple organ failure	3	0.00052975	0.00018018	0.0015565
Leptosporosis	3	0.00052975	0.00018018	0.0015565
Leishmaniasis	3	0.00052975	0.00018018	0.0015565
Hepatotoxicosis	3	0.00052975	0.00018018	0.0015565
Glaucoma	3	0.00052975	0.00018018	0.0015565
Evans' syndrome	3	0.00052975	0.00018018	0.0015565
Chiari Malformation	3	0.00052975	0.00018018	0.0015565
Blind	3	0.00052975	0.00018018	0.0015565
Anaphylactic shock	3	0.00052975	0.00018018	0.0015565
Anaemia	3	0.00052975	0.00018018	0.0015565
Spinal injury	2	0.00035317	9.6855e-05	0.0012869
Ruptured gall bladder	2	0.00035317	9.6855e-05	0.0012869
Reproductive disorder - unspecified	2	0.00035317	9.6855e-05	0.0012869
Pulmonary fibrosis	2	0.00035317	9.6855e-05	0.0012869
Prostatic cyst	2	0.00035317	9.6855e-05	0.0012869
Progressive retinal atrophy (PRA)	2	0.00035317	9.6855e-05	0.0012869
Polyneuropathy LPN1	2	0.00035317	9.6855e-05	0.0012869
Patella luxation	2	0.00035317	9.6855e-05	0.0012869
Osteopathy	2	0.00035317	9.6855e-05	0.0012869
Nephropathy	2	0.00035317	9.6855e-05	0.0012869
Myopathy	2	0.00035317	9.6855e-05	0.0012869
Kidney stones	2	0.00035317	9.6855e-05	0.0012869
Granulomatous meningoencephalitis	2	0.00035317	9.6855e-05	0.0012869
Gastric haemorrhage	2	0.00035317	9.6855e-05	0.0012869
Excessive barking	2	0.00035317	9.6855e-05	0.0012869
Dysautonomia	2	0.00035317	9.6855e-05	0.0012869
Colitis	2	0.00035317	9.6855e-05	0.0012869
Bacterial Infection	2	0.00035317	9.6855e-05	0.0012869
Aspergillosis	2	0.00035317	9.6855e-05	0.0012869
Anal furunculosis	2	0.00035317	9.6855e-05	0.0012869
Alabama rot	2	0.00035317	9.6855e-05	0.0012869
Adrenal tumour	2	0.00035317	9.6855e-05	0.0012869
Abdominal haemmorhage	2	0.00035317	9.6855e-05	0.0012869
Weil's Disease	1	0.00017658	3.1171e-05	0.00099967
Weight loss	1	0.00017658	3.1171e-05	0.00099967
Uterine tumour	1	0.00017658	3.1171e-05	0.00099967
Tricuspid valve disorder	1	0.00017658	3.1171e-05	0.00099967
Tetanus	1	0.00017658	3.1171e-05	0.00099967
Spondylitis	1	0.00017658	3.1171e-05	0.00099967
Spleen disorder	1	0.00017658	3.1171e-05	0.00099967
Septicaemia	1	0.00017658	3.1171e-05	0.00099967
Seasonal canine Illness	1	0.00017658	3.1171e-05	0.00099967
Rectal prolapse	1	0.00017658	3.1171e-05	0.00099967
Rectal bleeding	1	0.00017658	3.1171e-05	0.00099967
Pulmonary infection	1	0.00017658	3.1171e-05	0.00099967
Pulmonary disease	1	0.00017658	3.1171e-05	0.00099967
Pneumonia	1	0.00017658	3.1171e-05	0.00099967
Pleural effusion	1	0.00017658	3.1171e-05	0.00099967
Pituitary dwarfism	1	0.00017658	3.1171e-05	0.00099967
Perforated stomach	1	0.00017658	3.1171e-05	0.00099967
Perforated intestine	1	0.00017658	3.1171e-05	0.00099967
Pain	1	0.00017658	3.1171e-05	0.00099967
Oesophagal disorder	1	0.00017658	3.1171e-05	0.00099967
Nerve tumour	1	0.00017658	3.1171e-05	0.00099967
Myocardial infarction	1	0.00017658	3.1171e-05	0.00099967
Myelomalacia	1	0.00017658	3.1171e-05	0.00099967
Muscular dystrophy X-Linked	1	0.00017658	3.1171e-05	0.00099967
Mite infestation	1	0.00017658	3.1171e-05	0.00099967
Melanoma	1	0.00017658	3.1171e-05	0.00099967
Masticatory myositis	1	0.00017658	3.1171e-05	0.00099967
Mange - unspecified	1	0.00017658	3.1171e-05	0.00099967
Lymphangiomas	1	0.00017658	3.1171e-05	0.00099967
Liver infection	1	0.00017658	3.1171e-05	0.00099967
Lethal acrodermatitis	1	0.00017658	3.1171e-05	0.00099967
Lame	1	0.00017658	3.1171e-05	0.00099967
Lafora disease	1	0.00017658	3.1171e-05	0.00099967
Kidney infection	1	0.00017658	3.1171e-05	0.00099967
Infectious canine tracheobronchitis (Kennel Cough)	1	0.00017658	3.1171e-05	0.00099967
Immune mediated thrombocytopenia	1	0.00017658	3.1171e-05	0.00099967
Immune mediated arthritis	1	0.00017658	3.1171e-05	0.00099967
Idiopathic thrombocytopenic purpura	1	0.00017658	3.1171e-05	0.00099967
Hypothyroidism	1	0.00017658	3.1171e-05	0.00099967
Hypoglycaemia	1	0.00017658	3.1171e-05	0.00099967
Hyperthyroidism	1	0.00017658	3.1171e-05	0.00099967
Hyperekplexia exaggerated surprise Neurological disorder	1	0.00017658	3.1171e-05	0.00099967
Hepatocutaneous syndrome	1	0.00017658	3.1171e-05	0.00099967
Heart tumour	1	0.00017658	3.1171e-05	0.00099967
Haemorrhage	1	0.00017658	3.1171e-05	0.00099967
Growth	1	0.00017658	3.1171e-05	0.00099967
Gastrointestinal ulcer	1	0.00017658	3.1171e-05	0.00099967
Gall bladder tumour	1	0.00017658	3.1171e-05	0.00099967
Fungal infection	1	0.00017658	3.1171e-05	0.00099967
Exocrine pancreatic insufficiency (EPI)	1	0.00017658	3.1171e-05	0.00099967
Enlarged lymph node	1	0.00017658	3.1171e-05	0.00099967
Enlarged liver	1	0.00017658	3.1171e-05	0.00099967
Encephalitis	1	0.00017658	3.1171e-05	0.00099967
Distended gall-bladder	1	0.00017658	3.1171e-05	0.00099967
Diarrhoea	1	0.00017658	3.1171e-05	0.00099967
Dermatitis	1	0.00017658	3.1171e-05	0.00099967
Chronic hepatitis	1	0.00017658	3.1171e-05	0.00099967
Campylobacter infection	1	0.00017658	3.1171e-05	0.00099967
Brain Lesion	1	0.00017658	3.1171e-05	0.00099967
Brain haemmorhage	1	0.00017658	3.1171e-05	0.00099967
Bladder Infection	1	0.00017658	3.1171e-05	0.00099967
Ear disorder	1	0.00017658	3.1171e-05	0.00099967
Attacked by other animal	1	0.00017658	3.1171e-05	0.00099967
Attacked by a person	1	0.00017658	3.1171e-05	0.00099967
